# Supplementary material for: Identification of Novel Micropeptides Derived from Hepatocellular Carcinoma-Specific Long Noncoding RNA
Source: Int J Mol Sci. 2021 Dec 21;23(1):58. doi: 10.3390/ijms23010058 (PMC8744898; doi:10.3390/ijms23010058)
Supplement: Supplementary file 1 [file ijms-23-00058-s001.zip]

Archive with 1 entries (1 files):
- ijms-1503570-supplementary.pdf
